# Supplementary material for: Targeting the Type 1 Tyramine Receptor LsTAR1 Inhibits Reproduction, Feeding and Survival in the Small Brown Planthopper Laodelphax striatellus
Source: Insects. 2026 Jan 20;17(1):117. doi: 10.3390/insects17010117 (PMC12842118; doi:10.3390/insects17010117)
Supplement: Supplementary file 1 [file insects-17-00117-s001.zip]

Archive with 1 entries (1 files):
- insects-4066867-supplementary.pdf
